# Supplementary material for: Impact of Techno-Creators and Techno-Inhibitors on Techno-Stress Manifestations in Chilean Kindergarten Directors in the Context of the COVID-19 Pandemic and Teleworking
Source: Front Psychol. 2022 May 31;13:865784. doi: 10.3389/fpsyg.2022.865784 (PMC9197479; doi:10.3389/fpsyg.2022.865784)
Supplement: Supplementary file 1 [file Table_1.XLSX]

## Sheet: Hoja1
Region	Frequency	Percent		Working age (years, y)	Frequency	Percent			Number of people you live with	Frequency	Percent	Valid Percent	Cumulative Percent
Santiago Metropolitan	118	0.208113		0 < y ≤ 10	130	0.229277		Valid	0	22	3.9	3.9	3.9
Maule	59	0.104056		10 < y ≤ 20	286	0.504409			1	52	9.2	9.2	13.1
Los Lagos	56	0.0987654		20 < y ≤ 30	138	0.243386			2	121	21.3	21.3	34.4
La Araucanía	51	0.0899471		30 < y	13	0.0229277			3	172	30.3	30.3	64.7
Biobío	50	0.0881834		Total	567	1			4	120	21.2	21.2	85.9
Valparaíso	49	0.0864198		Team of Collaborators (c)	Frequency	Percent			5	49	8.6	8.6	94.5
Libertador General Bernardo O'Higgins	44	0.0776014		0	16	0.0282187			6	21	3.7	3.7	98.2
Coquimbo	32	0.0564374		0 < c ≤ 10	139	0.24515			7	4	0.7	0.7	98.9
Ñuble	24	0.042328		10 < c ≤ 20	175	0.308642			8	3	0.5	0.5	99.5
Los Ríos	22	0.0388007		20 < c ≤ 30	146	0.257496			9	1	0.2	0.2	99.6
Tarapacá	18	0.031746		30 < c	91	0.160494			10	1	0.2	0.2	99.8
Aysén of General Carlos Ibáñez del Campo	12	0.021164		Total	567	1			14	1	0.2	0.2	100
Antofagasta	11	0.0194004		Gender	Frequency	Percent			Total	567	100	100
Atacama	8	0.0141093		Femenino	564	0.995
Magallanes and the Antártica Chilena	7	0.0123457		Prefiero no decirlo	3	0.005
Arica and Parinacota	6	0.010582		Total	567	1
Total	567	1		Age (years old, y)	Frequency	Percent
Area	Frequency	Percent		20 < y ≤ 30	32	0.0564374
Urban	463	0.817		30 < y ≤ 40	226	0.398589
Rural	104	0.183		40 < y ≤ 50	224	0.395062
Total	567	1		50 < y ≤ 60	78	0.137566
Kindergarten category	Frequency	Percent		60 < y	7	0.0123457
A (190 y más niñas/os)	34	0.06		Total	567	1
B (100 – 189 niñas/os)	166	0.293		Number of people you live with	Frequency	Percent
C (99 y menos niñas/os)	367	0.647		0	22	0.0388007
Total	567	1		1	52	0.0917108
				2	121	0.213404
				3	172	0.303351
				4	120	0.21164
				5 or more	80	0.141093
				Total	567	1

## Sheet: Base
r1	r2	r3	r4	r5	r6	r7	r8	r9	r10	r11	r12	r13	r14	r15	r16	t1	t2	t3	t4	t5	t6	t7	t8	t9	t10
3	3	3	3	6	6	5	6	6	3	0	5	3	3	0	0	1	4	3	4	3	2	2	1	1	1
3	3	4	6	6	6	6	5	5	6	6	4	4	5	2	4	4	4	4	2	2	3	3	2	0	0
0	0	0	0	0	4	0	0	3	0	1	2	1	1	0	0	0	3	2	2	2	2	0	3	0	0
6	6	0	0	0	1	1	0	0	0	0	0	0	0	0	0	2	1	1	1	1	2	2	3	2	2
6	1	4	5	5	6	5	5	5	3	2	2	1	3	1	1	4	4	3	3	3	1	1	0	0	0
1	0	0	0	1	5	2	0	0	3	3	0	0	1	0	0	1	0	1	1	1	0	0	1	0	0
5	5	5	4	4	5	5	5	6	6	5	5	4	5	5	5	3	3	3	3	2	2	2	2	2	2
2	2	2	6	6	6	6	6	6	4	4	4	4	4	0	5	0	4	4	4	4	3	3	0	0	1
2	0	2	2	2	6	5	5	5	5	6	5	2	5	0	5	4	4	4	4	3	4	1	1	0	0
3	3	3	3	6	6	5	6	6	3	0	5	3	3	0	0	1	4	3	4	3	2	2	1	1	1
0	1	0	0	1	3	3	0	3	3	3	1	2	2	0	2	4	4	4	3	3	2	2	2	0	2
0	0	1	1	1	1	1	0	0	0	0	0	0	1	0	0	1	1	1	1	1	2	2	2	2	2
0	0	0	0	1	1	2	3	3	1	1	1	0	1	0	6	3	3	3	3	2	2	3	3	2	2
0	0	0	0	1	1	0	0	1	0	0	0	0	0	0	0	2	2	3	2	1	2	1	3	4	4
0	0	0	0	0	0	0	0	0	0	0	0	0	0	0	0	0	0	0	0	0	2	4	4	2	2
6	1	4	5	5	6	5	5	5	3	2	2	1	3	1	1	4	4	3	3	3	1	1	0	0	0
5	0	4	0	0	4	3	2	1	1	1	1	0	0	0	0	3	2	2	2	3	1	4	2	2	2
5	0	4	0	0	4	3	2	1	1	1	1	0	0	0	0	3	2	2	2	3	1	4	2	2	2
1	1	1	1	2	4	3	4	5	6	6	6	6	6	1	1	4	4	3	3	3	2	1	1	1	1
3	0	0	0	3	3	3	3	3	1	3	0	0	3	0	1	1	1	1	1	1	0	0	3	0	0
0	0	0	0	3	2	4	0	0	4	0	0	0	0	0	5	4	4	4	4	2	2	2	2	2	2
5	4	4	4	5	5	4	4	4	3	1	1	1	1	0	1	4	4	4	4	4	1	0	2	0	0
0	0	0	0	5	5	2	2	2	3	2	1	3	1	0	0	4	4	0	4	3	2	2	4	0	0
0	0	2	2	6	4	2	2	2	2	3	0	0	2	2	2	1	4	1	1	2	4	4	4	4	4
0	0	0	0	5	5	2	2	2	3	2	1	3	1	0	0	4	4	0	4	3	2	2	4	0	0
4	5	3	3	6	6	5	5	5	3	3	5	3	4	3	3	3	3	3	3	3	2	1	2	1	0
0	0	0	0	0	0	0	0	0	0	0	0	0	0	0	0	2	3	1	1	1	1	1	2	2	2
1	0	0	3	2	1	0	1	0	1	1	0	0	0	0	0	3	2	3	2	2	3	0	0	0	0
0	0	0	0	1	0	0	0	2	1	0	1	1	0	0	0	2	1	2	1	2	0	2	0	0	0
0	0	0	0	0	0	0	0	1	2	1	0	0	0	0	0	2	1	1	1	1	1	1	3	0	0
1	1	5	0	2	3	2	2	2	1	2	1	1	1	0	0	1	2	1	1	1	3	3	3	1	1
0	0	0	0	3	3	3	3	2	0	0	0	0	0	0	0	4	4	0	2	2	0	2	3	0	0
5	0	5	0	5	5	5	6	5	6	5	0	5	0	0	0	0	4	4	4	2	0	0	0	0	0
6	6	3	1	5	6	5	5	6	3	0	3	6	3	0	1	4	4	3	4	4	2	2	3	0	0
0	0	0	0	0	0	0	0	0	0	0	0	1	0	0	0	0	0	0	0	1	0	1	1	0	1
6	0	0	0	0	2	2	2	2	0	0	0	0	0	0	0	2	2	2	2	2	2	2	2	2	2
0	0	0	0	1	1	1	1	0	1	0	0	0	0	0	0	3	3	3	3	0	3	3	3	0	0
4	0	6	0	3	4	3	3	4	3	3	3	2	2	0	0	2	3	3	4	3	2	2	2	2	2
0	0	0	0	0	0	0	0	0	0	0	0	0	0	0	0	0	0	0	0	0	4	2	4	2	2
3	3	0	2	5	5	1	1	0	0	0	1	0	0	0	0	1	1	3	2	1	2	2	3	0	2
3	3	1	1	2	2	1	2	2	2	3	3	0	3	0	2	2	3	2	3	2	0	1	0	0	2
0	0	1	1	2	1	1	0	1	2	0	0	0	0	0	1	3	2	2	1	2	1	1	2	0	0
0	0	0	0	6	0	0	0	0	0	0	0	0	0	0	0	1	0	0	0	2	2	2	2	2	2
3	3	3	3	1	2	2	3	1	1	0	3	2	2	1	3	3	2	2	3	3	2	2	1	1	1
0	0	0	0	0	0	0	0	0	0	0	0	0	0	0	0	0	0	1	0	0	3	2	4	0	0
1	1	1	1	4	4	1	1	2	2	3	2	4	4	0	1	1	3	1	2	2	1	3	2	2	1
0	0	0	0	0	1	1	1	1	1	1	1	0	1	0	1	0	0	2	3	3	2	2	2	0	2
0	0	0	0	0	0	0	0	0	0	0	0	0	0	0	0	2	3	2	2	2	3	3	4	2	2
0	0	0	1	4	5	3	1	1	0	0	1	0	0	0	0	4	4	4	4	1	2	2	2	1	1
0	0	0	0	0	0	0	0	0	0	0	0	0	0	0	0	2	2	1	3	3	0	0	2	0	0
1	0	2	1	3	3	1	2	2	1	1	2	2	1	2	2	1	1	2	1	2	2	1	3	0	0
1	0	0	0	1	2	0	1	1	1	0	1	0	0	0	1	2	2	1	1	1	3	3	2	2	3
6	5	4	0	4	4	0	6	4	5	5	6	5	5	0	3	2	3	0	1	1	4	2	3	3	3
0	0	0	0	6	6	5	3	0	0	0	0	0	3	0	5	4	4	2	4	2	2	2	2	2	2
0	0	0	0	5	4	3	2	4	1	1	2	0	2	0	0	2	2	1	3	2	2	2	1	2	2
0	0	0	1	0	0	0	1	0	0	0	0	1	1	0	1	3	3	3	4	2	0	0	3	0	0
0	0	0	0	0	0	0	0	0	0	0	0	0	0	0	0	1	1	1	1	1	2	2	1	1	2
0	2	1	1	5	5	5	4	5	4	5	4	4	4	2	5	3	3	3	3	4	1	1	4	0	2
0	0	0	0	1	2	1	1	0	1	1	0	1	1	1	2	2	1	0	2	2	2	1	1	2	2
6	5	4	4	2	2	2	3	1	1	1	0	1	3	2	1	0	1	1	1	1	3	3	4	0	0
1	0	0	0	3	3	2	1	3	3	3	5	1	4	0	3	2	2	3	3	2	3	1	2	0	0
1	1	1	1	2	2	1	1	1	1	1	1	1	1	1	1	2	0	3	3	2	2	2	4	2	3
2	0	0	0	1	1	1	1	1	1	0	0	0	0	0	0	2	4	2	3	3	0	0	1	0	0
5	6	1	1	5	6	5	6	6	0	0	3	1	1	0	1	3	2	3	4	4	1	0	0	0	1
0	0	0	0	3	3	1	2	1	0	0	0	0	0	0	0	1	1	2	1	3	3	2	3	1	1
4	0	0	0	1	1	0	0	5	6	5	5	1	1	0	1	1	0	1	2	3	2	0	2	0	0
6	0	0	0	0	0	0	0	0	0	0	0	0	1	0	0	2	1	2	2	0	2	2	4	2	2
0	0	0	2	5	5	1	3	3	0	0	1	2	3	1	1	2	3	2	4	3	1	1	2	0	0
0	0	0	0	0	1	0	0	0	0	0	0	0	0	0	0	2	2	2	1	1	1	2	3	1	2
0	0	0	0	0	5	3	1	3	1	1	1	3	3	2	5	3	3	0	1	4	1	2	4	1	1
0	0	1	0	0	1	1	1	0	0	1	0	0	0	0	1	2	2	1	0	1	3	3	3	3	3
0	0	0	1	0	0	0	1	0	0	0	0	5	0	0	0	2	1	0	0	3	3	3	4	3	3
0	0	0	1	1	2	2	1	0	0	0	0	0	1	0	0	2	1	2	3	2	2	1	2	0	0
6	0	0	0	0	1	1	1	1	0	0	0	0	0	0	0	1	1	1	1	1	0	0	0	0	0
1	1	0	3	3	4	3	3	2	0	0	0	1	1	0	0	2	3	2	2	2	2	2	2	1	1
0	1	1	2	1	2	2	2	3	1	2	3	1	1	1	2	2	3	2	3	2	1	3	1	1	1
3	1	1	3	3	1	2	2	0	0	0	0	0	0	0	0	1	1	1	1	2	1	3	2	2	2
0	0	0	0	5	5	0	0	5	0	0	5	0	3	0	0	2	2	2	2	3	1	1	2	0	0
0	0	0	0	0	2	2	0	1	0	0	1	1	1	0	0	1	1	3	4	3	2	3	2	1	2
1	0	0	0	0	1	2	2	0	0	0	1	0	0	0	0	0	3	2	4	2	2	2	1	1	0
0	0	0	0	0	0	0	0	0	0	0	0	0	0	0	6	0	0	0	0	0	2	2	3	0	0
1	3	2	2	2	3	3	3	1	3	1	1	0	1	0	0	3	4	4	4	4	2	3	3	2	3
0	0	0	0	3	3	3	1	3	3	1	3	1	3	0	3	4	4	4	3	3	1	0	2	0	1
0	3	1	0	3	4	4	5	2	0	0	4	1	1	0	1	4	4	4	4	4	1	1	2	0	1
0	0	0	0	1	5	5	0	0	6	0	0	0	0	0	0	1	0	2	4	4	0	0	3	0	0
0	0	0	0	6	6	6	6	5	6	6	5	5	6	0	0	4	4	4	4	4	0	0	0	0	0
0	0	0	0	0	0	0	0	1	1	1	1	1	1	0	1	1	1	1	1	1	0	0	1	0	0
0	0	3	0	3	3	3	3	3	3	3	3	3	3	0	3	1	3	2	2	3	3	2	3	2	2
1	1	1	2	2	2	2	3	1	1	1	1	1	1	1	1	2	3	1	2	3	2	3	3	2	3
0	1	2	2	4	4	4	4	4	2	2	1	1	2	0	3	3	3	3	3	3	2	0	0	0	0
0	1	0	1	2	2	2	2	2	2	1	0	1	1	0	1	1	1	1	1	2	2	2	3	1	1
0	1	0	0	3	2	0	1	1	0	1	1	5	1	0	5	2	3	1	3	2	2	2	2	2	2
1	0	0	0	3	5	3	3	1	1	1	1	0	0	0	1	3	3	3	3	3	1	2	2	0	0
2	4	0	0	3	3	2	2	3	0	0	1	1	1	0	5	2	2	3	1	1	3	1	2	0	0
0	0	0	0	0	3	0	0	3	0	3	3	0	3	0	3	0	0	1	4	4	2	2	4	0	3
4	4	0	0	6	6	5	5	5	0	2	0	0	0	0	0	1	3	3	2	2	1	1	1	1	1
0	0	2	2	2	2	1	2	1	0	0	0	0	0	0	0	0	0	1	0	1	0	1	1	0	0
0	1	0	0	4	6	6	4	3	3	0	0	4	0	0	1	2	4	2	0	2	0	0	1	0	1
1	1	1	0	1	1	1	0	2	2	1	1	1	1	0	1	4	3	3	3	4	0	0	0	0	0
0	0	0	0	0	2	2	2	0	0	0	0	0	0	0	0	3	3	3	2	2	1	1	2	1	2
0	0	0	0	0	0	0	0	0	3	0	0	0	0	0	0	0	3	3	3	0	3	3	4	0	0
0	0	0	0	0	3	0	0	3	0	3	3	0	3	0	3	0	0	1	0	4	2	2	1	0	3
0	0	0	0	0	1	0	0	2	1	0	0	0	0	0	0	3	2	1	2	0	1	1	2	0	0
1	0	0	1	0	1	0	0	1	1	1	1	2	1	0	1	1	0	1	3	3	4	3	3	3	3
2	0	0	1	1	1	0	0	1	0	0	1	1	1	0	0	1	1	1	0	1	3	1	1	0	1
3	1	1	1	2	2	2	3	3	1	1	0	0	1	0	1	4	4	4	4	4	1	2	2	0	0
6	1	4	3	4	4	3	4	4	6	6	6	5	6	4	6	4	4	4	4	4	1	1	1	0	0
0	0	0	0	5	3	0	0	3	0	0	3	0	0	0	0	3	4	1	1	3	3	3	3	0	1
0	0	0	1	2	5	0	0	0	0	0	0	0	1	0	0	2	3	3	0	0	4	3	4	0	2
0	0	0	0	3	3	0	1	0	0	0	0	0	0	0	0	0	3	3	3	4	2	2	3	0	0
1	3	0	0	3	3	3	3	3	1	4	2	1	4	1	4	2	3	3	2	2	2	2	3	2	1
1	1	1	2	3	3	1	1	4	1	2	2	2	1	1	2	4	4	4	4	4	1	2	3	0	0
0	0	0	0	4	5	4	4	3	3	5	3	2	1	0	2	2	3	3	3	3	2	3	3	1	1
1	1	1	1	1	3	1	1	3	0	0	0	1	2	0	0	1	3	1	3	1	0	0	1	0	0
0	0	0	0	0	0	0	0	0	0	0	0	0	0	0	0	0	2	0	2	0	1	1	4	0	1
2	1	1	0	6	6	5	5	5	5	6	6	5	5	2	6	2	3	4	4	4	2	2	2	3	3
2	1	1	0	6	6	5	5	5	5	6	6	5	5	2	6	2	3	4	4	4	2	2	2	3	3
0	1	1	0	0	3	0	0	3	0	0	0	0	1	0	0	4	3	2	1	2	3	3	3	3	3
3	6	0	0	6	6	0	3	6	6	4	6	6	6	0	6	1	1	1	1	2	2	1	4	1	1
0	0	0	0	3	3	3	4	4	4	5	3	2	4	2	3	3	4	2	3	4	2	2	2	0	0
0	0	0	0	1	1	1	1	1	6	1	1	0	1	0	1	3	3	3	2	3	3	2	3	2	2
0	0	0	0	1	5	2	0	2	2	2	1	2	1	0	6	1	3	0	0	1	3	3	4	0	0
5	0	0	0	1	1	1	1	1	3	3	1	1	1	1	1	2	3	3	3	2	3	3	4	2	3
2	4	0	3	3	3	3	3	3	0	0	1	0	3	0	5	4	4	4	4	1	0	0	0	0	0
0	0	0	0	2	2	2	2	2	0	0	0	0	0	0	0	0	0	0	0	0	3	3	3	2	2
0	0	0	0	0	0	0	0	3	0	0	0	0	3	0	0	3	3	3	2	3	3	3	3	1	1
0	0	1	1	1	1	0	0	1	0	0	1	0	1	0	1	2	2	0	0	0	4	3	3	2	2
2	3	2	2	3	3	3	3	3	3	2	3	2	3	1	1	2	3	2	3	2	3	3	2	2	2
2	2	2	0	3	4	2	1	3	3	2	3	0	1	0	0	4	4	4	3	4	0	3	4	0	0
0	0	0	0	0	1	0	0	1	0	1	0	1	1	1	1	0	0	0	0	0	3	3	3	0	3
0	0	0	0	0	2	0	0	0	0	0	0	0	0	0	0	1	1	1	1	0	0	0	0	1	1
0	0	0	0	3	4	2	2	3	0	0	0	0	0	0	0	2	4	4	3	2	2	2	1	1	1
0	0	0	0	1	3	3	3	0	2	0	0	0	1	0	0	2	1	3	3	3	3	1	1	1	0
5	3	3	2	4	4	4	5	5	1	0	1	0	0	0	0	4	3	3	4	3	3	3	4	3	1
3	3	0	1	2	2	2	3	3	0	0	0	0	0	0	0	3	1	1	1	1	1	0	0	0	0
0	0	0	0	0	0	0	0	0	0	1	0	0	0	0	0	0	4	0	0	0	4	4	4	0	1
3	1	0	1	1	6	5	5	5	1	1	1	1	1	2	0	3	3	3	3	3	2	1	1	1	1
0	0	0	0	0	2	0	0	0	0	0	0	0	0	0	0	1	1	0	1	3	2	0	4	0	4
0	0	0	0	0	0	0	0	0	0	0	0	0	0	0	0	1	1	1	1	1	3	3	3	0	3
0	0	0	0	1	1	1	1	0	0	0	0	0	0	0	0	3	2	1	1	1	1	2	3	0	0
0	2	0	0	1	3	1	1	0	0	1	1	0	1	0	0	1	4	1	1	2	1	1	2	1	1
4	3	2	5	3	4	3	3	3	1	0	0	1	3	1	2	2	0	0	1	2	0	0	0	0	0
6	0	1	1	3	4	3	3	3	1	1	1	0	1	1	1	3	3	2	2	2	1	1	2	1	1
0	0	0	0	3	4	0	0	4	0	0	4	0	0	0	0	1	2	1	2	2	2	2	2	2	2
5	3	3	3	3	5	4	4	6	0	3	5	3	3	0	5	1	3	4	4	3	0	0	2	0	2
0	0	0	0	1	3	3	3	2	0	0	0	1	1	0	0	2	3	2	2	2	2	2	2	0	0
0	0	0	0	6	6	5	5	5	0	0	0	0	5	0	0	4	4	4	4	4	0	0	0	0	0
3	3	3	3	3	3	3	3	3	3	3	0	3	3	3	3	2	1	2	2	1	2	2	3	1	1
1	0	2	3	1	2	1	1	1	2	2	1	1	2	0	0	3	3	3	3	2	3	2	2	2	2
0	6	0	0	1	2	1	1	1	1	1	1	1	1	0	1	1	3	1	1	1	1	1	3	3	2
0	0	0	0	1	1	0	0	1	1	1	0	0	0	1	6	1	2	2	1	2	4	3	3	2	3
0	0	0	0	3	3	2	2	3	0	0	0	0	1	0	0	1	4	0	1	1	3	2	2	1	2
0	0	0	1	2	3	2	1	0	0	0	0	0	0	0	0	1	0	0	0	0	2	2	3	0	0
0	0	4	4	4	4	2	2	2	5	1	5	4	4	0	3	4	4	3	3	3	1	1	1	0	0
0	0	0	0	0	1	0	3	2	0	0	0	0	1	0	1	2	1	0	0	0	2	2	4	2	2
1	1	1	1	2	4	5	4	4	5	4	2	2	1	0	3	3	3	3	1	4	0	0	1	0	1
0	0	0	0	0	0	0	0	0	0	0	0	6	0	0	0	0	0	0	0	0	4	3	3	1	1
0	0	0	0	0	0	0	0	0	0	0	0	0	0	0	0	2	2	1	3	3	0	0	2	0	0
0	0	0	0	4	4	0	0	3	4	4	0	4	0	0	4	4	4	3	3	4	0	0	2	0	0
0	0	0	0	6	2	0	0	0	0	0	0	0	0	0	1	1	3	0	0	0	4	4	4	3	4
0	0	0	0	1	1	1	1	1	0	0	1	0	0	0	0	2	3	3	2	1	2	3	3	1	2
6	0	0	0	0	4	0	0	0	0	0	0	0	0	0	0	0	1	1	0	3	1	1	1	0	0
0	0	0	0	6	6	5	6	6	0	0	4	0	0	0	0	4	4	4	4	0	0	2	1	0	0
0	0	0	0	2	4	0	0	0	0	0	0	0	0	0	0	1	0	1	3	3	4	2	4	4	2
0	0	0	0	0	1	0	5	0	1	0	0	0	0	0	0	1	2	3	3	1	3	3	3	0	0
0	0	1	0	2	2	0	0	2	2	2	1	2	2	1	2	1	1	1	0	3	1	3	3	2	1
2	2	2	1	2	2	2	1	1	1	0	0	0	1	0	0	2	2	3	2	2	2	2	2	1	1
0	0	0	0	3	3	5	5	5	1	1	1	1	3	1	1	3	3	3	3	2	2	1	3	0	0
0	1	1	0	5	5	5	0	1	0	0	1	0	0	0	0	3	4	4	2	4	0	0	4	0	0
4	4	4	6	6	6	6	6	6	4	4	5	4	5	0	2	4	4	4	4	4	1	0	2	1	0
0	0	0	0	0	1	0	0	6	6	6	0	0	0	0	0	1	1	3	1	1	1	1	0	0	0
0	0	0	0	0	0	0	0	0	0	0	0	0	0	0	0	0	0	2	0	2	2	2	0	0	0
1	1	1	1	1	1	1	1	1	1	1	1	1	1	0	0	2	3	3	3	0	1	0	0	0	0
0	0	0	0	0	2	1	0	1	3	1	0	3	2	1	1	3	3	3	3	2	1	4	4	1	2
3	3	2	5	3	3	3	3	2	0	0	2	0	1	0	0	2	4	3	3	2	2	3	3	2	2
0	0	0	0	5	5	4	4	4	0	0	0	0	0	0	0	4	4	4	4	4	4	4	3	3	4
0	0	0	0	0	1	1	0	1	1	1	0	0	1	0	1	3	3	0	1	1	4	3	3	2	3
1	1	1	1	5	5	5	5	5	5	5	5	1	5	0	5	4	4	4	4	4	2	3	3	0	0
0	0	0	0	0	0	0	0	1	0	1	2	3	3	0	3	0	0	0	2	0	0	0	4	4	0
0	0	0	0	5	5	3	0	2	3	3	2	3	3	0	2	4	4	3	3	4	3	1	2	1	1
5	4	3	5	5	4	4	3	2	0	0	1	0	0	0	0	2	1	0	4	2	1	2	3	0	0
0	2	0	0	3	3	3	2	3	4	1	1	1	2	0	1	2	2	3	1	3	1	1	3	1	2
0	0	0	0	0	0	0	0	0	0	2	0	0	0	0	0	3	3	4	3	3	3	4	3	3	4
0	0	0	1	3	5	1	0	2	3	2	0	0	0	6	6	2	3	3	3	3	1	1	2	1	1
0	0	0	0	5	5	3	3	5	0	0	1	0	1	0	0	1	3	2	0	0	0	2	2	0	0
0	3	0	0	2	1	0	0	0	0	0	0	0	0	0	0	0	0	0	0	1	3	4	4	3	4
0	0	0	0	0	0	0	0	0	0	0	0	0	0	0	0	0	3	0	1	0	1	1	3	3	1
5	0	6	2	5	5	4	3	4	0	1	1	2	3	0	1	3	3	2	2	1	2	2	2	1	1
0	0	0	0	3	3	2	3	1	1	0	0	1	1	0	0	2	1	2	1	0	3	3	2	0	1
0	0	0	0	3	3	3	2	2	5	1	2	0	4	0	0	2	2	2	2	3	2	2	4	0	0
0	0	0	0	1	1	1	0	6	0	0	0	0	0	0	0	2	3	4	0	3	1	0	2	0	0
0	6	2	2	6	6	5	5	5	6	6	6	6	5	4	6	3	3	4	2	3	0	2	2	0	0
0	0	0	0	2	2	2	0	1	1	1	1	0	1	0	1	2	2	3	3	4	2	2	2	1	1
1	1	1	0	1	1	1	0	2	2	1	1	1	1	0	1	4	3	3	3	4	0	0	0	0	0
0	0	0	0	3	3	3	0	0	0	0	2	5	3	4	4	0	0	2	0	2	3	4	4	2	2
2	2	0	0	2	4	2	2	2	1	1	1	1	1	0	1	4	4	4	4	4	1	3	0	0	0
0	1	0	0	0	0	0	0	1	2	2	0	1	1	0	1	1	3	1	0	0	1	3	0	2	2
0	0	0	0	1	1	1	0	0	0	0	0	1	0	0	0	2	0	3	0	3	3	4	3	1	1
0	0	0	0	0	0	0	0	2	0	0	0	0	0	0	0	1	1	1	0	0	2	2	3	0	0
0	0	0	0	6	6	5	5	6	4	5	2	4	6	5	5	4	4	4	4	4	2	2	3	2	2
1	1	0	0	1	1	1	1	1	0	0	0	0	0	0	1	2	2	2	2	2	3	0	2	0	3
1	0	1	1	2	4	4	3	3	3	1	0	1	0	0	1	1	1	1	1	0	0	0	3	0	0
2	2	1	0	4	4	3	4	3	0	0	1	1	2	1	5	4	3	3	2	1	1	2	1	1	1
0	0	0	0	0	1	0	0	6	6	6	0	0	0	0	0	1	1	3	1	1	1	1	0	0	0
4	4	4	0	5	6	6	5	6	0	0	0	0	6	0	0	4	4	3	3	3	4	3	4	3	4
0	0	0	0	5	5	0	0	0	0	0	0	0	0	0	0	1	1	1	2	2	3	4	4	1	2
0	0	0	1	1	1	0	1	1	2	1	1	1	1	1	1	2	3	2	2	2	2	2	2	2	2
3	0	0	0	3	3	2	2	2	0	0	0	5	2	6	0	3	3	3	3	0	2	1	1	0	0
1	0	0	0	6	0	0	0	0	1	0	0	0	0	0	0	0	0	1	0	0	2	1	1	0	0
0	0	0	0	5	5	5	5	5	0	0	0	0	0	0	0	3	4	4	4	3	2	0	2	2	0
2	0	0	0	6	6	6	5	5	0	0	5	2	1	1	3	3	4	4	3	2	0	0	0	0	0
0	0	0	0	0	0	0	0	0	0	0	0	0	0	0	0	1	2	2	2	2	2	2	2	2	2
0	0	0	0	1	1	0	0	0	0	0	0	0	1	0	1	2	2	1	0	0	3	4	3	2	4
5	3	2	0	0	6	5	5	4	6	4	0	2	2	0	0	2	2	2	2	2	1	0	2	1	1
5	0	4	4	6	6	6	5	6	6	0	0	0	0	0	0	4	4	4	3	2	2	1	1	0	0
0	0	0	0	0	0	0	0	0	1	1	0	0	1	0	1	0	3	2	2	2	2	2	4	0	4
0	0	0	0	1	4	4	0	5	0	2	0	1	3	1	1	1	0	2	3	1	3	3	1	1	1
1	0	1	1	1	1	1	1	1	0	1	1	1	0	1	0	1	3	2	3	2	4	4	4	2	3
0	0	0	0	0	0	0	6	0	0	0	0	0	0	0	6	0	0	0	0	0	1	1	1	1	1
0	0	0	0	5	1	0	0	2	1	0	0	1	0	0	0	0	0	0	0	0	3	0	0	0	0
0	0	0	0	5	1	0	0	2	0	0	1	1	0	0	0	0	0	0	0	0	3	0	0	0	0
2	2	3	4	1	1	1	1	1	4	3	1	2	2	0	2	1	2	1	1	3	3	3	2	3	3
6	4	3	5	6	6	5	4	5	4	0	4	2	2	1	2	3	3	3	3	3	3	2	2	2	2
1	1	0	1	6	6	4	5	1	0	1	3	1	1	0	0	2	3	2	0	3	2	2	3	0	0
0	0	0	0	0	5	0	0	0	0	0	0	0	0	0	0	2	1	3	3	3	2	2	3	0	3
2	1	0	2	3	3	1	0	1	0	0	0	0	0	0	0	1	1	1	1	1	2	1	2	1	2
4	5	1	0	0	2	1	0	0	1	1	0	1	1	0	1	1	2	1	2	1	0	1	3	0	1
3	1	0	0	2	2	0	2	1	2	2	1	2	1	0	5	3	3	1	3	3	3	3	3	0	1
2	2	1	1	6	6	5	5	5	1	1	5	5	2	1	1	2	3	3	3	2	1	1	3	0	0
5	5	5	1	2	5	5	5	5	5	5	4	5	3	2	3	1	3	4	3	3	2	2	4	1	2
0	0	0	0	0	0	0	0	1	1	1	0	0	1	0	0	1	1	3	1	1	4	4	3	0	0
0	0	0	0	0	0	0	0	0	0	0	0	0	0	0	0	0	0	0	0	0	4	4	4	0	0
0	2	0	2	6	6	0	3	6	6	6	6	2	2	4	6	0	4	4	4	3	3	4	4	4	3
0	0	0	0	1	1	1	1	1	0	0	0	0	1	0	0	3	4	3	3	2	2	2	3	0	1
0	0	0	0	1	1	1	0	0	0	0	0	1	0	0	0	2	0	3	0	3	3	4	3	1	1
2	3	5	0	5	5	4	4	5	1	1	1	1	1	0	5	0	2	1	1	2	2	1	2	0	0
1	0	0	0	1	1	1	1	2	0	0	1	0	1	0	0	1	3	1	1	1	0	0	0	0	0
0	0	0	0	2	2	2	1	3	0	0	0	1	1	0	0	0	3	1	2	1	1	2	2	1	2
1	1	0	0	2	1	0	0	0	1	0	0	0	0	0	0	1	0	3	2	1	4	3	4	2	3
0	0	0	0	3	3	0	0	0	0	0	0	0	0	0	0	1	0	2	0	2	2	2	2	2	2
0	1	0	1	1	3	3	2	2	1	1	1	1	2	0	1	1	1	1	3	1	2	2	3	0	1
6	0	1	0	1	1	1	0	0	0	0	0	0	1	0	0	1	1	2	3	3	3	1	3	1	1
0	0	1	1	2	2	2	2	2	1	1	2	0	1	0	1	1	2	2	3	1	2	2	3	2	2
6	5	3	5	3	3	3	3	3	3	3	3	3	3	3	3	3	3	3	2	2	2	1	1	1	1
0	0	1	2	4	5	3	0	3	0	1	4	0	1	0	0	3	3	0	2	2	4	2	3	0	0
2	1	1	1	1	1	1	1	1	1	1	1	1	1	0	0	4	4	4	4	3	4	0	4	3	3
6	3	2	3	4	4	3	3	4	1	2	3	2	3	2	3	4	3	2	2	3	0	0	2	0	0
1	0	1	1	3	3	3	2	5	1	5	1	2	2	1	0	1	1	1	3	2	1	3	1	1	3
3	3	2	2	3	4	3	3	2	0	1	1	1	1	0	1	2	3	2	2	3	2	3	3	2	2
4	4	5	0	3	3	3	2	3	2	2	2	1	1	0	1	3	4	3	3	3	3	2	2	2	3
4	2	2	4	4	3	0	3	0	0	0	0	0	0	0	0	2	2	1	2	2	2	2	2	0	2
0	0	0	0	2	2	0	0	0	0	0	0	0	0	0	0	2	4	2	0	0	2	2	1	2	2
0	0	0	0	1	1	0	0	3	2	2	0	0	2	0	6	2	2	2	2	1	3	3	3	2	3
2	6	0	0	1	0	0	0	1	1	1	0	1	1	0	1	0	0	0	0	0	2	2	2	2	2
0	0	1	2	3	2	1	2	2	1	1	1	2	2	1	2	3	3	2	4	2	1	1	3	1	0
4	4	4	3	4	4	4	4	5	3	3	3	3	3	1	2	2	2	1	3	1	0	0	0	0	0
3	0	0	1	4	5	5	4	4	0	0	1	0	0	0	0	4	2	3	3	2	2	0	4	0	0
0	0	0	0	0	0	0	0	0	0	0	0	0	0	0	0	1	1	1	1	1	1	1	2	0	0
1	1	0	0	3	3	3	3	3	3	1	1	3	3	0	3	2	2	2	2	2	3	3	3	0	2
1	1	0	0	2	2	3	3	2	1	0	0	0	0	0	0	0	3	3	3	3	0	0	0	0	0
0	0	0	0	5	4	4	5	6	0	0	6	5	5	0	5	3	3	3	3	3	3	1	3	0	4
1	0	0	0	2	5	0	2	2	0	0	2	0	0	0	0	2	2	1	4	1	2	2	3	0	1
3	3	5	5	5	5	5	5	5	5	5	5	5	5	5	5	3	3	3	2	3	1	1	2	1	1
0	5	0	0	3	4	4	2	2	0	0	2	4	4	5	4	3	3	2	3	2	2	2	4	2	4
0	0	0	0	3	5	4	2	0	0	0	0	0	0	0	0	1	1	0	2	0	3	2	4	2	2
0	0	0	0	0	0	0	0	0	0	0	0	0	0	0	0	0	0	1	0	1	1	0	1	0	0
1	0	0	0	3	5	3	3	2	1	1	1	1	2	1	1	4	4	4	4	4	1	3	4	0	0
5	4	4	4	5	5	5	4	5	1	4	2	2	3	0	2	2	3	2	3	3	2	2	2	2	1
5	3	2	2	2	3	2	2	2	2	2	2	1	2	0	0	2	3	3	2	1	2	0	0	0	0
1	1	1	1	1	1	1	1	1	1	1	1	1	1	1	1	2	2	2	2	2	2	2	2	0	0
5	5	1	1	3	3	2	5	3	0	0	0	2	1	0	1	1	1	1	4	1	2	3	4	1	1
0	5	0	0	0	5	0	0	5	0	0	0	0	0	0	0	2	3	1	1	1	1	1	4	0	0
0	0	0	2	1	0	0	0	1	0	0	1	2	2	0	2	2	3	2	2	1	2	2	3	0	2
0	0	0	0	1	3	0	0	1	0	0	1	0	1	0	0	1	4	2	3	3	1	1	1	1	1
0	0	3	0	0	2	2	2	2	0	0	0	0	0	0	0	2	2	2	2	3	1	0	2	0	0
0	5	0	2	5	5	0	0	5	5	0	0	0	5	0	4	4	4	4	3	4	1	2	0	0	0
0	0	0	0	1	3	0	0	1	0	0	1	0	1	0	0	1	4	2	3	3	1	1	1	1	1
5	5	0	0	6	6	6	6	6	3	4	6	6	6	0	1	4	4	4	4	4	0	0	3	0	0
0	0	0	0	0	1	1	0	0	0	0	0	0	0	1	0	0	0	0	0	1	2	0	1	1	0
4	3	2	0	2	2	2	2	2	0	0	2	0	0	0	1	2	2	4	2	2	3	3	2	2	2
1	0	6	0	0	6	5	5	5	3	3	3	2	3	0	4	3	3	3	3	3	1	1	1	0	0
5	5	2	1	3	3	1	4	4	5	2	3	4	4	0	2	2	3	3	3	2	2	2	2	0	1
1	1	1	2	2	2	2	2	2	1	1	1	0	1	0	1	2	3	3	2	2	2	2	3	2	2
1	1	1	2	2	2	2	2	2	2	2	2	2	3	2	2	2	2	2	1	3	3	3	3	3	4
2	2	2	2	2	1	1	2	2	2	1	1	4	2	2	2	3	3	3	3	2	3	2	2	3	3
0	0	0	0	5	5	1	0	5	0	0	4	3	4	0	0	2	3	2	3	0	3	2	3	0	0
0	0	3	0	3	3	3	3	3	3	3	3	3	3	0	3	1	3	2	2	3	3	2	3	2	2
0	0	0	0	0	4	0	0	4	1	0	0	1	2	1	1	2	3	2	2	3	1	3	2	1	1
1	0	0	0	1	1	0	1	1	1	1	1	1	1	0	1	2	2	1	1	1	3	3	4	1	2
0	0	1	0	0	1	0	1	1	1	1	0	0	2	1	0	1	1	0	1	0	3	3	3	0	0
0	0	0	0	0	0	0	0	0	0	0	0	0	0	0	0	1	2	1	1	1	3	2	3	3	3
0	0	0	0	0	0	0	0	0	0	0	0	0	0	0	0	0	0	0	0	0	4	3	3	1	3
0	0	0	2	0	0	0	0	0	0	0	0	0	0	0	0	1	1	3	1	2	0	0	0	0	0
1	1	6	1	3	2	3	3	4	5	4	2	2	4	1	3	3	4	3	2	3	2	2	2	3	1
2	0	1	1	4	4	2	2	5	3	3	3	0	1	0	1	2	3	3	3	1	3	3	3	2	2
6	6	6	0	6	6	6	6	6	0	0	0	5	6	5	5	2	2	2	2	2	2	2	3	2	2
4	1	1	1	5	2	1	1	1	1	0	0	0	0	0	0	2	1	1	1	2	2	2	2	0	0
0	0	0	0	0	0	0	0	0	0	0	0	0	0	0	0	0	0	1	4	1	1	1	4	0	0
1	1	1	1	5	6	4	4	2	2	3	1	1	1	1	2	3	4	3	4	4	1	1	0	0	0
1	1	1	1	1	2	1	1	0	1	1	1	1	1	0	1	3	3	3	3	3	3	2	3	0	2
1	0	0	0	5	5	5	5	5	5	5	5	1	5	1	5	3	3	2	2	2	1	1	1	2	2
0	0	1	0	1	1	1	1	1	1	1	1	0	0	0	0	3	3	3	3	2	1	1	1	1	0
0	0	0	1	3	3	5	3	1	2	1	2	3	3	0	2	2	2	3	2	2	2	3	2	1	2
4	0	0	0	6	6	6	6	6	4	2	4	1	4	1	4	0	4	4	4	4	0	0	0	0	0
4	4	2	4	5	5	4	5	5	5	4	4	3	3	3	4	3	3	4	3	4	3	4	3	1	3
2	3	1	3	1	3	3	3	3	0	2	0	2	3	0	3	1	2	2	1	3	3	2	2	2	3
4	4	4	5	4	4	4	5	4	5	4	5	4	4	4	4	3	3	0	4	2	0	1	4	0	0
3	3	3	3	6	6	5	4	5	5	5	3	2	2	6	1	2	2	3	2	2	0	0	0	0	0
0	0	0	0	5	5	4	5	4	0	0	0	0	0	0	0	3	3	2	3	2	1	0	3	1	1
0	0	0	0	5	5	4	5	4	0	0	0	0	0	0	0	3	3	2	3	2	1	0	3	1	1
0	0	0	2	1	1	1	1	1	1	1	1	1	1	0	1	0	0	0	3	1	3	3	3	2	2
4	1	1	1	3	3	0	0	0	0	0	0	0	0	0	0	2	3	2	3	3	3	3	3	0	0
0	0	0	0	0	0	0	0	0	0	0	0	0	0	0	0	1	1	1	0	0	2	2	0	0	0
0	0	0	0	0	0	0	0	0	0	0	0	0	0	0	0	0	0	0	0	0	4	3	4	2	3
0	0	0	0	0	0	0	0	0	0	0	0	0	6	0	6	0	0	0	0	2	3	2	4	0	3
3	0	0	0	0	3	4	3	2	0	0	0	0	0	0	0	2	2	2	0	2	2	3	3	2	2
1	0	0	0	0	3	0	0	0	0	0	0	0	0	0	0	3	1	1	1	1	2	3	3	4	4
0	1	1	3	3	4	3	3	2	3	5	1	4	4	3	5	2	2	3	2	3	1	1	3	1	1
4	0	0	1	5	5	5	5	3	0	1	1	0	0	0	0	3	3	4	4	2	3	2	3	0	1
0	0	0	3	3	3	0	0	2	2	2	2	0	2	0	1	2	3	3	1	1	2	3	3	1	3
0	0	3	0	0	3	0	0	0	0	3	0	0	0	0	0	4	4	4	4	2	4	3	3	0	0
0	0	0	0	2	2	1	0	1	0	0	1	0	0	0	0	1	1	1	0	1	2	2	3	0	1
0	0	0	1	1	1	1	1	1	0	0	1	0	1	0	0	1	2	1	0	2	2	1	3	0	0
2	2	3	2	4	2	3	3	3	1	1	1	1	1	1	1	1	2	1	1	1	3	3	3	2	2
1	0	0	0	5	5	4	4	2	0	0	0	0	0	0	0	2	1	1	1	1	1	1	1	0	1
2	2	1	0	1	1	0	1	1	2	2	2	1	1	1	1	0	0	0	0	0	1	1	1	1	1
0	0	0	0	3	3	0	3	3	0	0	3	3	3	0	2	3	2	2	1	3	2	2	3	2	2
0	6	0	0	0	1	0	0	1	0	0	0	0	0	0	0	0	4	0	0	1	1	4	4	1	0
3	0	2	1	3	3	3	3	3	2	2	3	3	2	3	2	2	3	1	3	1	3	3	3	1	3
0	0	0	0	1	1	0	0	1	0	1	0	0	1	0	1	2	3	3	2	2	1	0	3	0	0
2	3	3	3	3	3	3	2	3	2	1	2	3	2	1	1	2	3	3	3	3	1	3	2	1	1
0	0	0	0	0	2	0	0	1	0	0	0	0	0	0	0	2	2	1	0	1	3	2	4	1	1
0	0	0	0	5	5	5	0	0	0	0	0	0	0	0	0	2	2	3	0	3	0	0	3	0	0
5	5	5	4	5	5	5	5	6	3	5	6	5	5	5	5	4	4	4	4	4	3	3	4	0	0
3	0	2	5	5	6	5	5	6	6	6	6	5	4	5	5	3	3	3	3	2	3	3	3	1	3
6	0	0	0	1	1	1	1	1	0	0	0	0	0	0	0	3	3	3	1	0	2	2	3	1	3
0	0	0	0	0	2	1	1	1	0	0	0	2	2	0	5	2	3	1	1	3	2	3	2	1	2
0	0	0	0	1	1	0	1	1	2	2	1	0	0	0	0	0	0	2	0	2	2	2	3	2	2
0	5	0	1	0	0	0	0	0	0	0	0	0	0	0	0	0	0	0	0	0	3	3	4	0	1
0	0	0	0	4	4	3	1	3	0	1	0	0	1	0	0	3	3	2	3	3	3	0	2	0	0
0	0	2	2	3	5	5	3	1	0	0	0	0	1	0	0	1	4	2	3	3	4	4	4	0	3
0	0	0	0	0	1	1	0	0	0	0	0	6	0	0	0	2	2	1	1	1	1	1	1	0	0
0	1	0	0	0	0	0	0	0	0	0	0	0	0	0	0	0	0	0	0	0	3	0	3	0	0
3	2	2	2	5	5	3	1	5	0	2	2	2	2	1	2	3	4	4	2	2	0	0	0	0	0
3	3	2	3	5	4	2	4	4	5	2	1	0	1	0	1	3	3	3	3	2	3	3	1	1	2
1	0	0	0	1	0	0	0	0	0	0	0	1	1	0	1	3	3	3	1	1	1	1	1	0	0
4	4	4	6	4	4	4	3	4	1	1	5	4	5	1	3	4	4	3	3	4	0	0	3	0	0
0	0	0	0	0	3	0	0	3	0	2	0	0	0	0	0	0	2	2	2	0	2	2	3	0	2
2	2	0	2	0	2	3	3	3	3	0	0	0	2	0	0	1	3	2	2	2	4	4	4	2	2
0	1	6	0	0	1	1	0	1	0	0	0	1	1	0	6	2	2	0	0	0	4	4	4	4	4
0	1	6	0	0	1	1	0	1	0	0	0	1	1	0	6	2	2	0	0	0	4	4	4	4	4
0	0	0	0	3	3	1	2	2	1	0	1	1	1	0	1	3	3	2	2	2	2	2	4	1	1
4	4	1	0	3	3	3	3	2	6	3	2	3	2	5	3	0	0	0	1	0	2	3	2	3	3
5	5	5	2	6	6	5	5	5	3	4	5	1	1	0	1	3	3	3	4	3	2	2	2	0	0
4	3	1	3	3	2	0	0	2	0	0	2	3	3	0	1	2	3	4	3	3	2	2	3	0	2
0	0	0	0	3	3	3	3	3	0	0	0	0	0	0	0	3	3	2	3	1	1	3	3	1	1
0	0	0	0	0	1	1	1	1	1	0	0	0	0	0	0	1	2	1	2	2	2	1	2	0	1
4	3	0	0	0	2	2	2	2	0	0	0	0	1	0	0	0	3	4	3	0	2	2	2	0	3
3	2	1	1	4	5	4	4	3	1	1	2	5	1	0	1	3	2	2	2	3	2	2	3	0	1
0	0	0	0	5	5	5	4	4	2	2	5	4	5	0	6	1	3	1	4	1	1	1	3	0	0
0	0	0	0	0	0	0	0	0	0	0	0	0	1	0	0	0	0	0	0	0	2	2	2	2	2
5	5	1	1	6	6	5	5	6	0	1	3	5	5	3	0	2	3	2	2	3	2	2	2	2	2
0	0	0	2	3	4	4	3	3	0	0	0	0	1	0	0	2	2	1	1	1	1	1	2	0	1
0	0	0	0	0	1	0	0	0	0	0	0	0	0	0	0	0	2	0	0	0	2	2	3	1	0
6	0	0	0	0	0	0	0	0	3	0	0	0	0	0	0	3	0	0	2	0	1	2	4	0	3
2	1	2	0	4	4	3	3	4	2	4	3	4	4	5	4	0	0	2	2	0	0	0	2	0	0
0	0	1	0	0	1	0	0	1	0	0	0	0	0	0	6	0	1	1	1	1	1	1	0	0	0
0	0	0	0	2	2	2	2	2	1	1	1	0	1	0	1	2	2	3	3	3	2	2	4	2	2
4	4	0	0	2	2	2	2	2	0	0	0	0	2	0	0	0	3	1	3	3	3	3	3	2	2
0	0	0	0	3	4	1	2	1	0	0	0	0	0	0	0	4	4	2	3	3	2	2	2	1	1
0	0	0	0	0	0	0	0	0	0	0	0	0	0	0	0	1	1	1	1	1	3	3	3	1	1
0	0	0	0	3	3	0	0	0	0	0	0	0	1	0	0	3	3	3	2	2	2	2	2	2	2
2	2	0	0	5	5	3	4	4	0	0	2	1	4	0	0	3	4	3	4	3	0	0	0	0	0
0	0	0	0	1	1	1	0	1	0	0	0	0	0	0	0	3	3	3	3	1	1	1	3	0	0
0	0	0	0	1	1	1	0	1	0	0	0	0	0	0	0	3	3	3	3	1	1	1	3	0	0
0	0	1	1	1	2	1	1	1	2	2	1	1	2	1	1	1	3	1	1	1	2	3	2	1	1
0	0	0	0	1	1	1	0	0	0	0	0	0	0	0	0	1	3	2	0	3	1	4	0	2	1
0	0	0	0	2	2	5	5	5	5	5	5	5	5	0	5	2	3	3	4	4	3	2	2	0	0
2	1	0	0	3	3	2	3	2	0	1	0	0	0	0	0	1	1	1	2	1	1	1	2	1	1
0	0	0	0	0	0	0	0	1	0	0	0	0	0	0	0	1	1	1	1	3	3	3	3	2	3
0	0	0	0	0	4	0	0	0	0	0	0	0	0	0	0	2	2	2	2	2	2	2	2	2	2
0	1	0	1	2	2	1	1	0	1	1	1	0	1	0	1	2	1	1	2	2	3	3	3	2	3
0	0	0	1	0	0	0	0	0	0	0	0	0	0	0	0	0	0	0	1	0	0	0	0	0	0
0	0	0	0	2	3	0	2	0	0	0	0	0	0	0	0	1	1	1	1	1	0	1	3	0	0
0	0	0	0	1	1	0	0	0	0	0	0	0	0	0	0	1	0	1	0	1	1	1	3	1	2
0	3	0	0	5	5	3	3	6	6	6	5	5	0	0	6	4	4	3	4	1	1	1	1	1	1
0	1	2	2	6	6	6	6	6	6	5	5	4	4	5	5	4	4	4	4	3	1	1	1	1	1
0	3	0	0	0	2	0	0	2	0	0	3	0	2	0	1	1	1	1	1	2	2	2	2	2	2
1	1	1	1	4	4	4	3	1	0	0	1	0	1	0	0	3	3	2	3	2	1	1	2	1	1
0	0	0	1	2	2	2	2	2	1	1	1	1	1	0	0	2	3	2	1	2	3	2	3	1	2
0	0	0	0	0	1	1	1	0	1	0	0	0	0	0	0	3	3	3	3	3	0	0	1	0	0
0	6	0	0	1	1	0	0	1	0	0	0	0	1	0	0	2	3	0	1	1	0	0	0	0	0
0	0	0	1	2	3	1	1	0	0	0	0	0	0	0	0	0	3	3	2	2	2	1	3	0	0
0	2	0	0	2	1	1	1	1	1	2	1	1	2	1	2	2	2	3	3	3	2	1	1	1	2
0	0	3	3	5	6	5	5	4	0	0	0	0	1	0	0	2	3	4	4	2	0	3	2	0	0
0	0	1	0	3	4	4	4	3	0	0	2	4	4	0	5	3	3	2	2	3	2	2	0	0	1
0	0	0	0	3	2	2	1	3	1	0	0	2	1	3	2	1	0	1	1	3	3	2	2	0	2
0	0	3	0	3	3	3	3	3	3	3	3	3	3	0	3	1	3	2	2	3	3	2	3	2	2
2	2	0	0	1	5	2	3	2	5	5	2	0	1	0	0	2	3	3	3	3	3	3	2	1	2
3	3	0	0	3	6	5	5	5	0	0	5	3	1	0	6	4	4	4	4	4	0	0	2	0	0
1	0	1	1	4	4	3	3	2	1	1	3	0	2	0	0	3	3	2	3	2	1	0	3	0	0
0	0	0	0	0	0	0	0	0	1	1	1	0	1	0	1	2	1	2	2	2	1	1	2	0	0
1	3	2	2	1	2	1	1	2	2	2	2	1	1	0	1	1	2	1	1	1	3	3	1	0	0
1	1	1	1	1	1	0	0	1	1	0	0	1	0	0	1	0	1	3	2	3	2	2	2	2	2
1	5	2	2	2	2	1	1	1	1	1	1	2	1	1	1	2	1	0	1	2	3	2	2	0	2
1	1	1	1	1	2	0	1	2	2	1	1	1	1	0	1	0	0	1	0	0	2	3	4	0	1
3	4	4	4	4	4	1	3	4	1	4	4	4	4	0	4	3	3	3	3	3	0	3	3	0	1
0	0	0	0	3	2	2	1	3	1	0	0	2	1	3	2	1	0	1	1	3	3	2	2	0	2
0	3	0	0	0	3	0	0	0	0	0	0	0	0	0	0	1	1	2	1	3	1	3	1	0	2
1	0	0	0	3	3	0	0	3	1	1	1	5	1	0	0	3	3	0	2	3	4	3	3	0	0
1	1	0	0	4	4	0	0	1	1	1	0	1	1	1	0	2	1	2	1	3	2	2	3	2	3
2	1	0	0	3	3	2	3	2	0	1	0	0	0	0	0	1	1	1	2	1	1	1	2	1	1
0	0	0	0	3	3	0	0	3	3	0	0	2	2	0	0	2	3	3	3	1	3	2	2	2	2
0	0	0	0	0	0	0	0	2	1	0	0	1	0	0	0	1	1	1	1	1	3	2	3	1	2
6	0	6	0	1	6	4	4	6	6	6	6	0	6	0	0	0	0	0	0	0	0	0	0	0	0
0	0	0	0	5	5	3	2	5	0	0	0	0	0	0	0	2	4	0	3	3	3	3	3	2	0
0	1	0	0	2	4	1	1	1	1	3	0	0	2	1	1	2	3	2	4	1	1	1	2	1	2
3	3	5	5	5	5	5	5	5	5	5	5	5	5	0	5	3	3	3	3	3	2	2	2	2	2
0	0	0	0	0	5	0	0	1	1	1	0	0	0	0	0	1	1	1	1	1	1	1	1	0	0
0	1	1	2	2	2	1	1	2	1	2	1	2	2	0	1	2	3	2	3	3	0	0	0	0	0
0	0	0	0	1	1	2	2	1	1	1	1	0	1	0	1	2	2	2	2	2	2	2	3	2	2
1	1	1	0	1	2	1	1	1	0	0	1	0	1	0	0	2	1	1	1	0	1	2	3	1	3
2	2	0	0	3	5	3	3	3	0	0	3	0	0	0	0	2	2	2	2	2	1	3	1	2	2
0	0	0	0	6	6	5	5	5	0	0	4	0	5	0	0	4	4	4	4	0	2	0	1	0	4
0	0	0	0	5	5	4	4	4	0	0	2	0	0	0	0	2	3	3	3	3	1	1	2	3	1
1	1	2	0	2	2	2	2	2	2	2	2	1	2	1	2	3	3	3	3	3	2	2	2	2	2
0	0	0	0	2	2	0	0	0	0	0	0	0	0	0	0	2	3	3	3	3	2	1	2	1	1
0	0	1	2	3	3	3	3	3	3	2	2	0	2	0	1	1	3	1	1	2	3	3	3	2	3
0	0	0	2	0	2	1	0	0	0	0	0	0	0	0	0	1	1	1	1	1	0	0	1	0	0
0	4	4	0	4	4	0	0	4	3	4	4	2	2	3	3	2	3	2	2	2	4	2	4	2	3
2	2	2	2	4	3	2	2	2	2	2	1	1	2	1	1	3	3	2	2	2	1	2	2	0	0
0	0	4	0	5	6	1	5	0	0	0	4	0	0	0	0	2	3	3	3	3	1	1	2	0	0
0	0	0	1	4	4	4	3	3	0	4	5	0	2	0	1	3	3	3	3	3	2	4	2	3	3
0	0	0	0	4	4	4	1	4	0	0	0	0	0	0	0	3	3	1	0	3	1	1	4	0	4
5	5	5	5	5	5	3	3	3	3	3	3	3	5	3	3	1	1	1	1	1	3	1	3	1	1
2	1	0	1	2	2	2	2	1	0	0	0	0	0	0	0	1	1	1	3	2	2	2	2	2	2
2	2	2	1	3	3	3	3	3	3	3	3	2	3	0	1	2	2	3	3	3	3	3	3	3	1
0	0	0	0	0	1	0	0	0	1	0	0	0	0	0	0	1	1	1	1	1	3	3	3	2	2
0	0	3	3	0	0	0	0	3	2	1	2	0	3	0	0	2	3	3	3	2	1	1	4	0	1
0	0	0	0	0	3	3	0	3	0	0	0	0	0	0	0	0	0	2	0	2	2	1	2	1	1
0	0	0	0	1	2	0	1	2	1	0	0	1	2	1	1	2	4	3	2	2	1	3	3	1	1
0	0	0	0	0	0	0	0	0	0	0	0	0	0	0	0	1	1	1	1	1	1	1	3	1	0
5	3	3	3	6	6	6	6	6	6	6	6	4	5	4	5	4	4	4	4	4	0	0	1	0	0
0	0	0	0	2	2	0	0	0	1	0	0	1	0	0	0	2	3	3	2	2	2	2	2	0	0
1	1	2	2	3	1	1	0	0	0	0	0	0	1	0	0	1	1	0	0	1	1	3	2	2	3
0	0	2	0	0	0	0	0	0	0	1	0	1	1	1	1	1	1	1	4	1	1	1	1	0	1
0	0	0	0	0	0	0	0	0	0	0	0	0	1	0	0	1	1	1	1	2	2	2	2	1	1
1	0	0	0	0	3	0	0	1	1	0	0	0	3	0	0	3	3	3	4	4	1	3	3	1	3
1	0	1	0	3	5	0	2	2	1	0	1	1	1	0	1	2	0	0	1	1	1	1	1	0	3
0	0	0	2	1	2	2	1	2	0	0	0	0	0	0	0	3	1	1	4	1	2	3	3	0	0
0	1	1	0	3	3	1	1	2	3	3	1	0	0	1	2	3	4	4	4	4	0	2	2	0	0
0	0	1	1	0	1	0	0	1	0	0	0	0	1	6	6	2	3	3	3	1	4	3	3	3	2
3	0	6	5	0	2	1	0	1	3	2	2	0	4	0	1	3	3	1	3	3	2	2	2	2	2
0	0	0	0	0	3	3	0	0	0	0	0	0	0	0	6	2	2	1	1	2	2	2	2	2	2
0	0	0	2	0	3	3	3	3	5	5	4	4	0	3	4	2	3	3	3	3	1	1	1	1	1
5	5	0	1	5	5	3	3	5	5	5	4	5	5	5	5	3	3	2	2	4	0	0	2	0	0
0	2	0	0	0	0	0	0	2	0	0	0	1	1	0	1	2	2	1	1	1	3	2	4	0	0
1	0	0	0	1	1	1	0	1	1	0	1	1	1	1	1	2	2	0	4	1	2	2	3	2	2
3	0	0	0	6	6	6	6	6	5	4	6	0	2	0	1	4	4	4	4	4	3	3	4	0	2
0	2	0	2	2	2	0	2	2	0	2	2	2	2	0	1	4	4	4	2	2	2	2	2	0	4
0	0	0	0	5	5	6	2	0	0	0	0	0	0	0	0	4	4	4	4	2	0	0	0	0	0
0	0	0	0	1	2	0	0	0	0	0	0	0	0	0	0	3	2	2	4	2	3	2	3	0	0
0	0	0	0	0	1	1	1	0	0	0	0	0	0	0	0	1	3	0	0	0	1	1	1	1	1
3	3	3	4	5	6	5	5	6	4	3	4	5	3	1	3	4	4	4	4	3	1	1	2	1	1
0	0	0	0	1	1	0	0	0	0	0	0	0	0	0	0	2	1	1	1	1	0	3	3	3	2
0	0	0	1	1	1	1	1	1	1	1	0	3	2	1	1	1	3	3	1	1	1	1	1	1	2
2	2	0	0	2	2	0	5	5	0	2	0	0	2	0	0	2	4	3	2	2	2	2	1	0	0
0	0	0	0	1	1	1	0	0	0	0	0	0	0	0	0	3	3	2	2	3	1	1	1	1	1
1	0	0	0	0	2	0	0	0	1	0	0	0	0	0	0	1	2	0	0	0	2	2	3	0	3
3	3	0	0	4	5	5	5	5	0	5	4	3	1	0	1	4	4	3	3	1	1	1	1	1	1
0	1	1	0	2	4	4	4	0	0	1	0	2	2	0	2	1	1	1	1	3	2	3	3	1	1
0	4	0	0	2	2	2	0	0	0	0	0	4	0	3	3	1	1	2	2	3	3	3	4	2	2
3	1	1	1	3	6	5	5	5	3	3	3	1	1	0	0	2	3	4	3	3	2	2	2	0	0
4	4	1	1	2	2	1	2	2	0	0	1	1	0	0	1	2	2	2	2	3	2	2	2	1	1
5	1	0	0	1	1	0	0	1	4	4	1	1	1	1	4	0	1	1	2	1	3	3	3	1	2
0	0	1	0	1	1	0	0	2	2	2	1	1	1	0	1	2	3	3	3	2	1	3	1	0	0
0	0	0	0	0	0	0	0	0	0	0	0	0	0	0	0	0	0	0	0	0	4	4	4	4	4
0	0	0	0	3	3	0	0	0	0	0	0	0	0	0	0	0	0	0	0	0	3	1	3	0	1
1	1	1	1	1	1	0	1	1	1	1	1	1	1	0	1	2	2	2	1	2	0	1	1	1	1
0	0	0	0	2	0	0	0	0	0	0	0	0	0	0	0	2	3	0	0	0	2	2	2	2	2
3	1	2	1	2	2	0	0	2	2	2	1	1	2	0	1	0	1	3	1	3	1	1	3	1	1
0	0	0	0	0	0	0	0	0	0	0	0	0	0	0	0	0	0	0	0	0	3	3	3	2	2
0	0	0	0	3	3	3	3	5	0	0	0	0	0	0	0	2	3	2	1	2	4	4	4	1	1
0	0	0	3	1	3	1	1	2	1	1	1	0	1	0	1	2	3	3	2	3	3	2	3	2	2
5	6	0	0	1	1	1	0	1	0	0	0	0	0	0	0	4	3	2	3	1	1	0	0	0	0
0	0	0	0	0	1	1	1	0	0	1	0	0	0	0	1	1	1	1	1	1	2	2	2	0	1
0	0	0	1	1	1	1	1	1	1	0	0	0	1	1	1	2	2	2	2	3	3	2	4	2	2
6	0	0	0	6	6	6	6	6	6	6	0	0	0	0	2	4	4	4	3	3	1	0	0	0	0
2	5	2	4	5	5	4	5	6	6	5	6	5	5	1	6	0	4	4	4	4	0	1	0	0	0
1	2	2	1	2	2	1	1	1	1	1	1	1	2	0	1	2	2	1	1	1	2	2	2	2	2
0	0	0	0	0	0	0	0	0	0	0	0	0	0	0	0	2	2	3	2	2	2	2	2	2	2
1	1	2	2	2	2	1	3	3	1	1	1	2	2	0	3	1	3	2	3	2	1	1	2	1	1
6	0	0	0	6	5	5	5	4	0	0	0	0	0	0	0	4	3	3	3	0	1	0	0	0	0
2	5	2	4	5	5	4	5	6	6	5	6	5	5	1	6	0	4	4	4	4	0	1	0	0	0
3	2	2	3	1	1	0	2	1	2	2	1	1	2	0	2	2	3	2	2	3	3	3	3	0	0
1	0	0	1	4	4	4	4	3	5	4	3	1	1	0	1	3	4	4	3	3	3	0	2	0	0
2	2	0	0	4	5	3	3	5	6	6	4	5	6	4	5	2	0	2	2	2	1	2	1	2	2
0	0	0	0	0	1	0	1	0	0	0	0	0	0	0	0	0	3	2	2	0	2	3	3	0	0
3	3	0	0	6	6	5	4	5	1	1	1	1	4	2	0	3	3	4	4	4	1	4	0	0	0
0	0	1	0	0	1	0	0	0	0	0	0	0	0	0	0	0	2	2	3	3	2	2	1	0	1
0	0	0	1	1	1	0	0	0	0	0	0	0	1	0	0	2	1	0	0	0	3	3	3	3	3
5	6	0	0	6	5	4	4	0	5	3	3	0	0	0	4	2	2	3	2	2	2	2	1	0	2
0	0	0	0	1	1	0	0	0	0	0	0	0	0	0	0	2	0	0	2	1	3	3	3	3	3
0	1	1	2	6	5	5	1	4	5	5	4	5	5	0	5	1	2	3	3	3	3	3	3	1	1
3	3	3	3	0	0	0	0	0	0	2	2	2	2	0	2	2	1	2	3	3	1	1	3	2	2
0	0	0	0	5	5	5	5	5	0	0	0	0	5	0	0	2	4	4	4	1	1	1	1	0	1
0	0	0	0	3	3	0	3	2	0	0	0	0	0	0	0	4	4	3	3	1	4	4	4	4	4
3	3	4	3	4	4	1	2	3	5	3	4	1	2	0	2	2	3	2	3	3	2	2	0	0	0
1	0	1	2	5	5	3	3	4	3	3	1	2	1	1	3	2	3	2	3	4	3	3	2	1	2
0	0	0	0	0	1	0	0	1	1	1	0	0	0	0	1	1	0	1	1	2	3	2	4	2	2
4	4	1	0	3	3	3	3	2	6	3	2	3	2	5	3	0	0	0	1	0	2	3	2	3	3
5	0	0	0	4	3	1	0	5	5	5	1	0	0	0	0	2	3	3	3	3	1	1	1	0	0
0	0	0	0	0	0	0	0	0	0	0	0	0	0	0	0	2	1	1	0	1	2	2	2	1	1
6	6	6	6	6	6	6	6	6	6	6	6	6	6	5	5	4	4	4	4	4	3	0	2	0	0
0	0	0	0	3	2	2	1	3	1	0	0	2	1	3	2	1	0	1	1	3	3	2	2	0	2
1	1	1	1	5	4	2	3	4	5	5	3	4	3	3	4	3	3	3	3	3	2	1	2	1	1
0	0	0	0	5	5	5	5	0	0	0	0	0	0	0	0	4	3	3	3	1	1	4	1	0	0
1	0	0	0	0	6	3	5	4	0	1	2	0	5	0	1	3	4	4	2	3	0	0	3	0	0
1	1	1	2	1	2	0	1	3	1	1	2	0	2	0	1	0	0	1	3	2	1	0	4	0	1
0	0	0	0	3	3	0	0	0	0	0	0	0	0	0	0	1	1	1	0	0	4	2	3	3	2
0	1	1	0	3	3	4	3	1	1	0	0	1	1	0	0	2	3	1	1	1	2	1	1	2	2
5	5	1	1	2	5	3	3	1	2	1	0	0	0	0	0	1	0	0	0	2	2	2	3	1	2
6	1	1	1	1	2	2	2	2	5	5	3	4	3	3	3	3	3	4	4	4	3	3	3	2	2
0	0	0	0	4	2	1	1	1	2	0	0	0	0	0	0	4	4	2	3	3	0	0	0	0	0
3	3	3	4	6	6	6	5	5	0	0	3	1	2	0	2	1	2	4	3	3	2	4	4	0	0
3	3	3	3	3	3	3	3	3	3	3	3	3	3	3	3	2	2	2	2	2	3	2	1	0	0
0	0	0	0	3	3	1	1	1	0	0	0	0	0	0	0	1	1	3	1	2	1	1	1	1	1
0	0	0	0	0	1	0	0	0	0	0	0	0	0	0	0	1	2	1	1	1	2	2	2	0	0
2	2	0	0	3	3	1	2	3	3	1	1	1	1	1	1	1	3	2	3	3	2	2	3	1	1
0	0	1	0	1	1	0	1	1	1	1	1	1	1	0	1	3	4	4	3	3	3	2	4	2	2
5	3	3	5	3	5	5	3	5	0	0	2	3	2	1	0	4	4	4	4	3	0	0	0	1	2
0	0	0	0	0	0	0	0	0	0	0	0	0	0	0	0	1	3	1	1	1	3	3	3	2	2
0	0	0	0	0	0	0	0	0	0	0	0	0	0	0	0	1	4	1	3	3	3	3	3	2	2
0	0	0	0	1	1	1	1	1	0	1	1	1	1	0	1	2	2	1	1	1	3	3	2	2	0
6	6	6	6	0	0	0	0	0	0	0	0	0	0	0	0	2	0	0	0	2	2	2	3	2	2
3	3	0	0	3	3	1	1	3	1	3	1	5	3	0	5	2	2	1	3	2	2	1	4	0	0
0	0	0	0	0	2	0	0	0	0	0	0	0	0	0	0	1	1	1	1	1	3	3	3	2	3
0	0	0	0	0	0	0	0	0	0	0	0	0	0	0	0	0	4	0	2	0	2	1	4	0	0
0	6	3	3	6	1	2	2	2	0	1	6	1	2	0	0	1	3	0	0	0	0	2	2	0	0
0	0	1	0	3	3	0	1	0	0	0	0	0	0	0	0	4	4	3	3	3	3	2	3	2	2
3	3	3	3	3	5	2	4	4	5	1	2	0	4	0	0	3	3	2	3	4	4	4	3	2	2
0	1	3	0	3	3	1	1	1	0	1	2	1	1	0	1	3	3	2	1	1	4	4	3	3	3
5	0	5	0	1	1	1	1	0	0	0	0	0	1	0	1	1	3	1	1	1	3	3	3	1	3
1	0	0	0	1	4	4	4	0	0	0	0	0	0	0	0	3	3	2	2	4	4	4	4	2	2
0	0	0	0	0	0	0	0	0	0	0	0	0	0	0	0	1	1	3	3	2	1	1	3	0	0
0	0	0	0	0	3	0	0	1	0	0	0	0	0	0	0	2	2	0	0	0	4	3	3	0	0
2	2	1	0	1	2	1	1	3	2	1	2	4	3	0	1	3	2	3	2	2	2	2	2	1	4
0	0	0	1	3	3	3	3	1	0	0	0	0	1	0	0	3	2	4	4	3	2	1	3	0	1
5	2	0	0	2	3	2	2	2	0	0	2	0	1	0	1	3	3	3	2	3	1	0	0	0	0
3	1	0	0	5	5	4	4	0	1	0	0	1	0	0	1	3	3	3	3	3	3	3	3	3	3
5	0	0	1	5	5	4	4	2	4	1	1	1	1	0	2	4	4	3	3	3	2	3	3	1	1
1	1	0	0	1	1	1	0	1	4	1	0	0	1	0	0	0	0	0	0	2	3	2	2	0	0
0	0	0	0	4	6	4	4	4	0	0	3	0	3	0	0	4	3	0	3	0	0	3	0	0	0
2	0	2	2	5	3	2	0	1	0	0	0	0	0	0	0	2	2	1	1	1	4	2	3	2	2
3	1	0	0	3	3	2	2	2	2	0	1	0	1	0	1	1	3	3	2	4	1	1	2	0	0
0	0	0	1	4	4	3	4	4	5	3	0	0	1	0	1	3	3	3	1	1	3	2	3	3	3
0	0	0	1	4	4	3	4	4	5	3	0	0	1	0	1	3	3	3	1	1	3	2	3	3	3
0	0	0	0	0	3	3	3	3	3	0	3	3	3	0	3	3	3	3	3	3	1	2	3	2	2
3	2	0	0	2	5	3	1	4	3	1	2	1	3	0	2	2	4	3	3	2	3	3	2	1	2
0	0	0	0	3	3	0	3	0	0	0	0	0	0	0	0	3	3	3	2	0	2	0	3	0	0
0	0	0	2	1	2	2	1	2	3	3	1	1	2	0	1	1	2	2	1	3	2	2	3	1	1
0	0	0	0	1	1	0	0	1	0	0	0	0	0	0	0	3	3	3	2	1	2	2	4	1	1
0	0	0	1	1	1	0	0	0	0	0	0	0	0	0	0	2	1	1	1	0	3	2	2	2	2
6	6	2	0	5	6	3	3	6	6	6	6	4	5	0	4	4	4	4	4	4	2	2	2	2	2
0	0	0	0	1	1	0	0	1	0	0	0	0	0	0	0	1	1	3	1	1	3	2	2	2	2
0	0	0	0	1	1	0	0	0	0	0	0	0	0	0	0	0	0	1	0	0	2	2	3	4	4
0	0	0	0	5	3	2	2	1	1	1	1	1	1	0	1	2	2	1	3	3	3	3	4	0	2
